# Supplementary material for: Valorization of Hom Thong Banana Peel (Musa sp., AAA Group) as an Anti-Melanogenic Agent Through Inhibition of Pigmentary Genes and Molecular Docking Study
Source: Int J Mol Sci. 2024 Dec 8;25(23):13202. doi: 10.3390/ijms252313202 (PMC11642236; doi:10.3390/ijms252313202)
Supplement: Supplementary file 1 [file ijms-25-13202-s001.zip]

Archive with 1 entries (1 files):
- ijms-3328245-supplementary.pdf
